# Supplementary material for: Telomere-to-telomere assembled and centromere annotated genomes of the two main subspecies of the button mushroom Agaricus bisporus reveal especially polymorphic chromosome ends
Source: Sci Rep. 2020 Sep 4;10:14653. doi: 10.1038/s41598-020-71043-5 (PMC7473861; doi:10.1038/s41598-020-71043-5)
Supplement: Supplementary file 2 — Supplementary Information 2. [file 41598_2020_71043_MOESM2_ESM.xlsx]

## Sheet: Table S2
Telomere-to-telomere assembled and centromere annotated genomes of the two main subspecies of the button mushroom Agaricus bisporus reveals especially polymorphic chromosome ends.
Anton S.M. Sonnenberg1*, Narges Sedaghat-Telgerd2, Brian Lavrijssen1, Robin A. Ohm3, Patrick M. Hendrickx1, Karin Scholtmeijer1, Johan J.P. Baars1, A. van Peer1*
Table S2	Annotated repetitive elements in the whole genomes of H39, H97 and H119. For each element the location specificity is indicated:
1	Centromere-specific (present in all centromeres)
2	In all centromeres but not exclusive
3	Exclusive in centromeres but not in all centromeres
4	Not specific
Class I		H39	H97	H119p4	Full length copy found		Class II		H39	H97	H119p4	Full length copy found		Unknown		H39	H97	H119p4
LTR_Retrotransposons							Dada-1_AB		4	4	-	+
Copia-2_AB		4	4	4	+		Dada-2_AB		-	4	-	+		Unknown_3		3	3	3
Copia-3_AB		4	4	4	+		Dada-3_AB		4	4	-	-		Unknown_4		4	4	4
Copia-4_AB		4	4	4	+		Dada-4_AB		4	4	4	+		Unknown_5		3	3	-
Copia-5_AB		4	-	-	+		Dada-5_AB		4	4	-	+		Unknown_6		3	-	3
Copia-6_AB		4	-	-	+		Dada-6_AB		-	4	4	+		Unknown_7		3	3	4
Copia-7_AB		4	4	-	+		Dada-7_AB		4	-	-	+		Unknown_8		3	3	3
Copia-8_AB		4	-	-	+		Dada-8_AB		-	4	-	-		Unknown_9		-	-	4
Copia-9_AB		4	4	4	+		Dada-9_AB		-	4	4	-		Unknown_10		-	-	4
Copia-28_AB		1	1	1	+		Dada-10_AB		4	-	-	+		Unknown_11		4	4	4
Copia-10_AB		4	4	4	+		Dada-11_AB		-	-	4	+		Unknown_12		4	4	4
Copia-11_AB		4	-	-	+		Dada-12_AB		-	-	4	+		Unknown_14		4	4	4
Copia-12_AB		4	-	-	+		Dada-13_AB		-	-	4	+		Unknown_15		4	4	4
Copia-13_AB		4	4	-	+		Dada-14_AB		-	-	4	-		Unknown_16		4	-	4
Copia-14_AB		4	-	-	+		Dada-15_AB		-	-	4	+		Unknown_18		-	-	4
Copia-15_AB		-	4	-	-		ABR1B		4	4	4	+		Unknown_21		4	4	4
Copia-16_AB		-	4	4	+		EnSpm-2_AB		-	-	4	-		Unknown_22		4	4	4
Copia-17_AB		-	-	4	-		EnSpm-3_AB		-	4	4	+		Unknown_23		2	2	2
Copia-18_AB		-	4	-	+		EnSpm-4_AB		4	4	-	-		Unknown_24		3	3	4
Copia-19_AB		-	-	4	+		EnSpm-1_AB		4	4	-	-		Unknown_25		2	2	2
Copia-20_AB		-	-	4	+		EnSpm-5_AB		-	4	-	-		Unknown_26		3	3	4
Copia-21_AB		-	3	4	+		EnSpm-6_AB		-	4	-	+		Unknown_29		4	4	4
Copia-23_AB		-	4	4	+		EnSpm-7_AB		-	3	-	-
Copia-25_AB		-	4	-	+		EnSpm-8_AB		4	4	4	+
Copia-26_AB		-	3	-	+		EnSpm-9_AB		3	-	-	-
Copia-27_AB		-	-	4	-		EnSpm-10_AB		3	3	-	-
Gypsy-1_AB		2	2	2	+		EnSpm-11_AB		-	4	4	+
Gypsy-2_AB		3	3	2	+		EnSpm-12_AB		-	-	3	-
Gypsy-3_AB		2	2	2	+		EnSpm-13_AB		-	-	4	+
Gypsy-4_AB		3	4	4	+		EnSpm-14_AB		3	3	4	+
Gypsy-5_AB		4	2	4	+		EnSpm-15_AB		-	-	4	+
Gypsy-6_AB		4	4	4	+		EnSpm-16_AB		4	4	4	-
Gypsy-7_AB		4	4	4	+		EnSpm-17_AB		3	3	-	-
Gypsy-8_AB		4	4	4	+		EnSpm-19_AB		4	4	-	-
Gypsy-9_AB		4	4	4	+		EnSpm-20_AB		-	4	-	-
Gypsy-10_AB		4	4	4	+		EnSpm-21_AB		-	4	-	+
Gypsy-11_AB		4	4	4	-
Gypsy-12_AB		4	4	4	-		Mariner-1_AB		4	4	4	+
Gypsy-13_AB		4	4	4	+		Mariner-2_AB		4	4	4	+
Gypsy-14_AB		4	4	4	+		Mariner-3_AB		4	4	4	+
Gypsy-15_AB		4	4	4	-		Helitron-1_AB		4	4	-	+
Gypsy-16_AB		4	4	4	-		Helitron-2_AB		4	-	-	+
Gypsy-17_AB		4	4	4	+		Helitron-3_AB		-	4	-	+
Gypsy-18_AB		4	4	4	+		Helitron-4_AB		-	4	-	+
Gypsy-20_AB		-	-	4	-		Helitron-5_AB		-	4	4	+
Gypsy-21_AB		4	-	-	-		Helitron-6_AB		4	-	-	+
Gypsy-22_AB		4	-	-	-		Helitron-7_AB		-	-	4	+
							Helitron-8_AB		-	-	4	+
NonLTR_retrotransposons							Helitron-9_AB		-	-	3	-
Penelope							Helitron-10_AB		3	3	3	-
Penelope_1*		4	4	4	?		Helitron-11_AB		-	-	4	-
Penelope_2*		4	4	4	+		Helitron-12_AB		3	3	3	-
Penelope_3*		4	4	4	+		Helitron-13_AB		3	-	4	+
Ngaro-1_AB		4	4	4	+		Helitron-14_AB		4	-	-	+
Ngaro-2_AB		4	4	4	+		Helitron-15_AB		-	4	-	+
Ngaro-3_AB		4	4	4	+		Helitron-16_AB		-	3	-	+
Ngaro-4_AB		4	4	-	+		Helitron-17_AB		-	4	-	+
Ngaro-5_AB		4	-	-	+		Helitron-18_AB		3	-	-	+
Ngaro-6_AB		4	4	4	+		Helitron-21_AB		-	-	4	+
Ngaro-7_AB		4	4	-	-		Helitron-22_AB		-	-	4	+
Ngaro-8_AB		4	4	4	-		Helitron-23_AB		-	-	4	+
Ngaro-9_AB		4	4	-			Helitron-24_AB		-	4	-	+
Ngaro-10_AB		-	-	4
							hAT-1_AB		4	4	4	?
HaTad1-1_AB		1	1	1	+		hAT-2_AB		-	4	-	?
HaTad1-2_AB		1	1	1	+		hAT-3_AB		4	4	-	?
HaTad1-3_AB		1	1	1	+		hAT-4_AB		-	4	-	?
HaTad1-4_AB		1	1	1	+		hAT-5_AB		4	4	-	?
HaTad1-5_AB		1	1	1	+		hAT-7_AB		4	4	4	?
L1-10_AB		4	4	4	+		hAT-8_AB		4	4	4	?
L1-11_AB		4	-	-	+
L1-2_AB		4	4	-	+		Kyakuja-1_AB		-	3	3	?
L1-3_AB		-	4	4	+		Kyakuja-16_AB		-	-	4	+
L1-4_AB		4	-	-	+		Kyakuja-4_AB		4	4	-	?
L1-5_AB		-	4	4	+		Kyakuja-7_AB		-	-	4	?
L1-6_AB		4	-	-	+		Zisupton-13_AB		-	-	-	+
L1-7_AB		-	4	-	+		Zisupton-17_AB		-	-	-	+
L1-8_AB		-	-	4	+		Zisupton-18_AB		4	-	4	+
L1-9_AB		-	4	-	+		Zisupton-2_AB		-	3	-	?
Tad1-1_AB		1	1	1	-		Zisupton-3_AB		-	4	-	?
Tad1-2_AB		4	4	4	+		Zisupton-6_AB		3	-	-	?
Tad1-3_AB		3	4	2	+		Zisupton-8_AB		3	-	4	+
Tad1-4_AB		4	4	4	+		Zisupton-19_AB		-	4	-	+
Tad1-5_AB		4	4	4	+		Zisupton-20_AB		-	-	-	+
							Zisupton-22_AB		4	-	-	+
Mite-like							Zisupton-24_AB		-	-	4	+
DNA3-1_AB		2	2	3	+		Zisupton-25_AB		-	-	4	+
hAT-N1_AB		4	-	4	+		Zisupton-26_AB		-	-	4	+
DNA-2_AB		4	4	-	+		Zisupton-27_AB		-	4	4	+
DNA-3_AB		4	4	4	+
DNA-5_AB		4	3	3	+		Plavaka-1_AB		3	4	-	+
DNA-6_AB		-	-	4	+		Plavaka-2_AB		-	-	4	+
DNA-7_AB		-	-	3	+		Plavaka-3_AB		4	4	4	+
DNA-8_AB		4	4	4	+		Plavaka-4_AB		4	-	-	+
							Plavaka-5_AB		4	-	4	?
							Plavaka-7_AB		4	-	-	+
							Plavaka-8_AB		4	4	-	?
							Plavaka-9_AB		-	4	-	+
							Plavaka-10_AB		4	-	4	+
							Plavaka-11_AB		-	3	-	+
							Plavaka-12_AB		-	3	-	+
							Plavaka-13_AB		-	4	3	+
							Plavaka-16_AB		-	3	-	?
							Plavaka-17_AB		-	4	-	?
							Plavaka-19_AB		3	3	-	?
							Plavaka-20_AB		4	4	-	?
							Plavaka-21_AB		4	-	-	?
							Plavaka-22_AB		-	-	-	?
							Plavaka-23_AB		-	-	4	?
							Plavaka-24_AB		-	-	4	?
							Plavaka-25_AB		-	-	4	?
							Plavaka-26_AB		-	-	4	?
							Plavaka-27_AB		-	-	4	?
							Plavaka-28_AB		-	-	4	?
							Plavaka-29_AB		-	3	-	?
							Plavaka-30_AB		-	-	4	?
							Plavaka-31_AB		-	4	-	?
							Plavaka-32_AB		-	4	-	?

## Sheet: Table S5
Table S4. List of genes of superfamilies 1 and 2 found in A. bisporus H119p4, H97 and H39. A yeats equivalent for each family is listed in column E.
Superfamilies Helicases	Helicase core domains
		Presence/absence		Yeast NCBI-equivalent
	var. burnettii	var. bisporus		S. cerevisiae
Superfamily SF1	H119_p4	H97	H39		Unicity
Upf1	Agabi119p4|002860	+	+	P38859
RecD	Agabi119p4|009350	+	+	CAA86260
	Agabi119p4|091990	+	+
UvrD/Rep	Agabi119p4|063500	+	+	P12954
Superfamily SF2
Rad3	Agabi119p4|057380	+	+	P06839
DEAD-box	Agabi119p4|006690	+	+	P24784
	Agabi119p4|009090	+	+	P10081
	Agabi119p4|009110	+	+
	Agabi119p4|015590	+	+
	Agabi119p4|042540	+	+
	Agabi119p4|046310	+	+
	Agabi119p4|052830	+	+
	Agabi119p4|058180	+	+
	Agabi119p4|062200	+	+
	Agabi119p4|069860	+	+
	Agabi119p4|070010	+	+
	Agabi119p4|071590	+	+
	Agabi119p4|080570	+	+
	Agabi119p4|082540	+	+
	Agabi119p4|094920	+	+
	Agabi119p4|116560	+	+
	Agabi119p4|563850	+	+
	Agabi119p4|586500	+	+
	Agabi119p4|668750	+	+
	Agabi119p4|701650	+	+
DEAH/RHA	Agabi119p4|624100	+	+	P36009
	Agabi119p4|763550	+	+
	Agabi119p4|700050	+	+
	Agabi119p4|575050	-	-		not unique for var. burnettii
RecQ_subtelomeric	Agabi119p4|706250	-	-	P35187	unique for var. burnettii
	Agabi119p4|595050	-	-	Q05549	unique for var. burnettii
	Agabi119p4|746200	-	-		unique for var. burnettii
	Agabi119p4|595350	-	-		unique for var. burnettii
	Agabi119p4|654750	-	-		unique for var. burnettii
	Agabi119p4|553250	-	-		unique for var. burnettii
	Agabi119p4|595250	-	-		unique for var. burnettii
	Agabi119p4|595900	-	-		unique for var. burnettii
	Agabi119p4|615950	-	-		unique for var. burnettii
	Agabi119p4|654900	-	-		unique for var. burnettii
	Agabi119p4|688000	-	-		unique for var. burnettii
	Agabi119p4|687800	-	-		unique for var. burnettii
	Agabi119p4|706400	-	-		unique for var. burnettii
	Agabi119p4|746500	-	-		unique for var. burnettii
	Agabi119p4|779650	-	-		unique for var. burnettii
	Agabi119p4|746700	-	-		unique for var. burnettii
	Agabi119p4|595400	-	-		unique for var. burnettii
	Agabi119p4|672650	-	-		unique for var. burnettii
RecQ	Agabi119p4|015300	+	+	P35187
	Agabi119p4|104310	+	+
	Agabi119p4|059730	+	+
Ski2-like	Agabi119p4|071510	+	+	P32639
	Agabi119p4|056060	+	+
	Agabi119p4|088320	+	+
Rig1-like	Agabi119p4|011560	+	+	P40562
Swi2/Snf2	Agabi119p4|042800	+	+	P32657
	Agabi119p4|000020	+	+
Suv3_mitochondrial	Agabi119p4|641250	+	+	P32580
	Agabi119p4|613550	+	+
